# Supplementary material for: Histone Demethylation Profiles in Nonalcoholic Fatty Liver Disease and Prognostic Values in Hepatocellular Carcinoma: A Bioinformatic Analysis
Source: Curr Issues Mol Biol. 2023 Apr 20;45(4):3640–57. doi: 10.3390/cimb45040237 (PMC10136463; doi:10.3390/cimb45040237)
Supplement: Supplementary file 1 [file cimb-45-00237-s001.zip]

Archive with 1 entries (1 files):
- cimb-2315112-supplementary.pdf
